# Supplementary material for: Taphonomic criteria for identifying Iberian lynx dens in quaternary deposits
Source: Sci Rep. 2020 Apr 29;10:7225. doi: 10.1038/s41598-020-63908-6 (PMC7190858; doi:10.1038/s41598-020-63908-6)
Supplement: Supplementary file 2 — Supplementary Tables. [file 41598_2020_63908_MOESM2_ESM.xlsx]

## Sheet: ST1
Indices	Percent (%)	Interpretation
PCRT/CR	341.78	Much More Post-Cranial
PCRAP/CR	296.22	Much More Post-Cranial
PCRLB/CR	282.38	Much More Post-Cranial than limbs
HU+FM/CR+MD	155.44	More Upper Limbs than Skull
TA/MD	159.22	More Tibia (NISP) than Mandible
TAE/MDE	127.59	More Tibia (Elements) than Mandible (MNE)
AUT/ZE	250.46	Much More Autopodium
Z/E	131.91	More Zygopodium
AN/PO	54.22	Balanced
HU/FM	72.79	More Humerus
RDU/TA	50.61	Balanced
MCP/MTT	32.27	More Metatarsal
W/L	51	Balanced
P/D	57.4	Slightly more distal
CO/LB	22.7	More limbs

## Sheet: ST2
breakage categoires
	C		PE		PES		S		SDE		DE		Total
	N	%	N	%	N	%	N	%	N	%	N	%
Humerus	13	13.13	17	17.17	8	8.08	7	7.07	40	40.4	14	14.14	99
Radius	4	4.82	15	18.07	28	33.73	8	9.64	28	33.73	0	-	83
Ulna	0	-	13	20.63	16	25.4	19	30.16	6	9.52	9	14.29	63
Femur	17	12.5	29	21.32	41	30.15	15	11.03	23	16.91	11	8.09	136
Tibia	9	5.49	6	3.66	18	10.98	37	22.56	81	49.39	13	7.93	164
Metacarpal	86	71.07	3	2.48	22	18.18	0	-	6	4.96	4	3.31	121
Metatarsal	201	53.6	11	2.93	89	23.73	0	-	64	17.07	10	2.67	375
	330	100	94	100	222	100	86	100	248	100	61	100	1041
Mandible	N	%	Cranium	N	%	Innominate		%	Scapula	N	%	Ribs	N	%
C	10	9.71	C	1	1.11	C	3	3.61	C	0	-	C	0	-
IP	6	5.83	IB	6	6.67	A	1	1.2	GC	6	18.75	PE	0	-
MBI	54	52.43	IBM	2	2.22	AIS	32	38.55	GCN	22	68.75	PES	50	46.73
MB	27	26.21	M	32	35.56	AISIL	12	14.46	NF	4	12.5	S	55	51.4
MBB	1	0.97	ZA	10	11.11	AIL	27	32.53	F	0	-	SDE	2	1.87
CP	5	4.85	NC	39	43.33	IS	4	4.82		32	100		107	100
	103	100		90	100	IL	4	4.82
							83	100
Patella	N	%	Car/Tar	N	%	Cal		%	Ast	N	%	Vertebrae	N	%	Phalanges	N	%
C	10	100		51	100	C	88	86.27	C	35	97.22	C	108	52.43	C	626	92.06
F	0	0		0	0	F	14	13.73	F	1	2.78	F	98	47.57	P	8	1.18
	10	100		51	100		102	100		36	100		206	100	D	46	6.76
Teeth	“In situ”						Isolated									680	100
	Incisors		Upper Molars		Lower Molars		Incisors		Upper Molars		Lower Molars
	N	%	N	%	N	%	N	%	N	%	N	%
C	19	82.61	57	100	250	100	106	96.36	124	82.67	194	82.91
F	4	17.39	0	0	0	0	4	3.64	26	17.33	40	17.09

## Sheet: ST3
breakage categories
Skull	N	%	Pelvis	N	%	Sternum	N	%
whole	0	0	Synsacrum + ilium–ischii–pubis	0	0	more 1/2 with rostrum	0	0
beak + brain case without back part	0	0	Ilium–ischii–pubis	0	0	less 1/2 with rostrum	0	0
brain case without back part	0	0	synsacrum	2	100	fragment without rostrum	1	100
brain case	0	0	acetabulum	0	0
beak	0	0
	Whole		Proximal part		Distal part		Shaft
	N	%	N	%	N	%	N	%
Scapula	0	-	8	100	0	0	0	0
Coracoid	7	32	7	31.8	6	27.3	2	9.1
Humerus	4	21.1	6	31.6	8	42.1	1	5.3
Radius	3	60	1	20	1	20	0	-
Ulna	4	10.8	20	54.1	11	29.7	2	5.4
Carpometacarpus	11	61.1	5	27.8	2	11.1	0	-
Femur	1	5.9	11	64.7	5	29.4	0	-
Tibiotarsus	0	-	4	14.8	22	81.5	1	3.7
Tarsometatarsus	7	32	6	27	9	41	0	-
	Complete				Fragment
	N		%		N		%
Phalanges	34		100		0		0
Vertebrae	17		100		0		0
Ribs	0		0		0		0

## Sheet: ST4
	Macro	%	Leporidae	%	Ave	%	Data IIIa	%
Burning	19	5.2	35	1.2	4	1.7	58	1.6
Chemical Corrosion	1	0.3	28	0.9	4	1.7	33	0.9
Concretion	93	25.3	251	8.3	2	0.9	346	9.4
Cut marks	0	0	1	0.03	0	-	1	0.03
Digestion	1	0.3	40	1.3	0	-	41	1.1
Dissolution	2	0.5	0	-	1	0.4	3	0.1
Mn	86	23.4	884	29.1	55	23.4	1025	27.9
Rodent Marks	0	-	7	0.2	0	-	7	0.2
Root Stain	41	11.1	330	10.9	10	4.3	381	10.4
Scratching	0	0	7	0.2	0	-	7	0.2
Sediment pressure	5	1.4	0	-	0	-	5	0.1
Tooth marks	2	0.5	40	1.3	1	0.4	43	1.2
Trampling	4	1.1	0	-	5	2.1	9	0.2
Weathering	58	15.8	266	8.8	20	8.5	344	9.4
Total NSP/NISP	368	-	3035	-	235	-	3673	-

## Sheet: ST5
Element	Modification	Location
Humerus	scoring	shaft
Humerus	scoring	shaft
Humerus	puncture / scoring	shaft/shaft
Humerus	puncture + pit opposite / digestion	near epiphysis
Humerus	pit	shaft
Humerus	pit	shaft
Radius	puncture in fracture edge	shaft
Radius	pit	shaft
Radius	pit	shaft
Radius	pit	shaft
Femur	pits / scores	epiph. prox.+ shaft/shaft
Femur	scoring	metaph. prox.
Femur	puncture in fracture edge	shaft
Femur	pit	shaft
Femur	scoring	shaft
Tibia	puncture in fracture edge	shaft
Tibia	pit	shaft
Tibia	scoring	shaft
Tibia	puncture in fracture edge	shaft
Tibia	scoring	shaft
Scapulae	puncture	neck
Coxae	puncture	ilium exterior
Coxae	puncture + pit opposite	ischium
Coxae	puncture + pit opposite in acetabulum	pit in ischium
Coxae	puncture + pit opposite	acetabulum
Coxae	puncture	acetabulum
Coxae	puncture	acetabulum
Coxae	puncture ilium	pit ilium
Coxae	puncture in fracture edge	ilium neck
Coxae	puncture	ischium
Coxae	puncture	ischium
Coxae	pits opposite /scoring	ilium neck
Coxae	pits opposite	ilium neck
Metatarsus	pit	shaft
Phalange	pit	shaft
Calcaneus	pit	corpus
Calcaneus	scoring	shaft

## Sheet: ST6
Reference	DOI	Reference	Type	Sample	Key	MD	CR	HU	RA	FM	TA	SC	INM	MC	MT	CA	VR	RI
Rodríguez-Hidalgo et al. 2015	https://doi.org/10.1016/j.palaeo.2014.11.010	29	Experimental	Natal Den	Lynx	41.51	45.28	28.3	64.15	43.4	100	9.43	67.92	75.47	93.87	88.68	58.87	11.48
Rodríguez-Hidalgo et al. 2013	https://doi.org/10.1016/j.jas.2013.03.006	20	Experimental	Sample A	Lynx	41.12	51.4	21.5	75.23	35.98	100	7.94	89.72	51.78	89.84	100	16.94	17.52
Rodríguez-Hidalgo et al. 2013	https://doi.org/10.1016/j.jas.2013.03.006	20	Experimental	Sample B	Lynx	5.21	10.42	0	26.04	0	88.54	0	0	21.88	100.26	83.33	21.35	0
Martínez-Polanco et al. 2016	https://doi.org/10.1002/oa.2541	130	Archaeological	UP-E	Homo	50.28	49.44	36.39	37.78	62.78	69.44	35.56	100	4.78	11.32	32.78	0.65	1.25
Romero-Méndez et al. 2019	https://doi.org/10.1007/s12520-018-0695-6	131	Archaeological	E	Homo	71.9	80.58	60.54	47.73	66.32	53.31	69.21	100	13.76	22.06	47.52	4.85	5.32
Hockett and Bicho 1999	https://doi.org/10.1006/jasc.1999.0496	98	Archaeological	UP	Homo	35.94	50.16	28.43	40.58	28.59	28.43	36.26	100	11.02	21.49	49.2	1.47	2.8
Lloveras et al. 2008	https://doi.org/10.1002/oa.995	19	Actualistic	Nest-1	Owl	13.24	26.47	19.12	17.65	50	38.24	8.82	100	7.65	37.5	51.47	12.65	15.2
Lloveras et al. 2008	https://doi.org/10.1002/oa.995	19	Actualistic	Nest-2	Owl	33.33	24.24	18.18	7.58	42.42	50	9.09	100	10.91	49.62	72.73	11.89	28.28
Lloveras et al. 2012	https://doi.org/10.1016/j.jas.2012.06.033	23	Actualistic	Nest-1P	Owl	18.75	12.5	12.5	18.75	75	62.5	6.25	100	2.5	32.81	62.5	6.56	7.81
Lloveras et al. 2012	https://doi.org/10.1016/j.jas.2012.06.033	23	Actualistic	Nest-2P	Owl	3.45	6.9	10.34	6.9	29.31	44.83	6.9	100	0.69	40.09	37.93	5.34	3.88
This work		-	Archaeological	-	Gegant	38.5	22.1	31.4	25.2	33.6	49.1	12.4	46	9.8	31.9	45.1	2.4	1.9

## Sheet: ST7
Reference	Assemblage	Key	Cutmarks (MC)	Burned (Bu)	Digested (Di)	Tooth/Beak marks (T/B)	Complete Long Limbs (CLL)	Tubes (T)	Adults
E. Jones, thesis, University of Washington (2004).	Pont d'Ambon, 4	Homo Arq	12.5	13.7	0.4	0.2	1.5	26.2	96
E. Jones, thesis, University of Washington (2004).	Moulin du Roc, Bigarée	Homo Arq	11.7	13.9	0	0	1.2	20.6	100
B. S. Hockett, N. F. Bicho, The rabbits of Picareiro Cave: small mammal hunting during the Late Upper Palaeolithic in the Portuguese Estremadura. J. Archaeol. Sci. 27, 715–723 (2000). N. Bicho, J. Haws, B. Hockett, Two sides of the same coin—rocks, bones and site function of Picareiro Cave, central Portugal. J. Anthropol. Archaeol. 25, 485–499 (2006).	Picareiro, F+G/H	Homo Arq	0	3.2	0	0	3.8	40.2	99.4
A. Rufà, R. Blasco, J. Rosell, M. Vaquero, What is going on at the Molí del Salt site? A zooarchaeological approach to the last hunter-gatherers from South Catalonia. Hist. Biol., 1–21 (2017).	Moli del Salt, Sup	Homo Arq	1.1	20.1	0.2	1.5	4	8.3	75
A. Rufà, R. Blasco, J. Rosell, M. Vaquero, What is going on at the Molí del Salt site? A zooarchaeological approach to the last hunter-gatherers from South Catalonia. Hist. Biol., 1–21 (2017).	Moli del Salt, Asup	Homo Arq	1.2	23.5	0.03	0.9	0	1	91
A. Rufà, R. Blasco, J. Rosell, M. Vaquero, What is going on at the Molí del Salt site? A zooarchaeological approach to the last hunter-gatherers from South Catalonia. Hist. Biol., 1–21 (2017).	Moli del Salt, A	Homo Arq	1.5	30.5	0.03	1.4	4	3.9	96.7
A. Rufà, R. Blasco, J. Rosell, M. Vaquero, What is going on at the Molí del Salt site? A zooarchaeological approach to the last hunter-gatherers from South Catalonia. Hist. Biol., 1–21 (2017).	Moli del Salt, B1	Homo Arq	2.6	28	0.4	1.9	0	7.4	87.5
A. Rufà, R. Blasco, J. Rosell, M. Vaquero, What is going on at the Molí del Salt site? A zooarchaeological approach to the last hunter-gatherers from South Catalonia. Hist. Biol., 1–21 (2017).	Moli del Salt, B1.1	Homo Arq	1.6	20.5	0	0	4	4.7	75
A. Rufà, R. Blasco, J. Rosell, M. Vaquero, What is going on at the Molí del Salt site? A zooarchaeological approach to the last hunter-gatherers from South Catalonia. Hist. Biol., 1–21 (2017).	Moli del Salt, B2	Homo Arq	2.8	9.7	0	2.3	0	12.5	75
N. Y. Rosado-Méndez, thesis, Universitat de Barcelona (2017).	Balma del Gai, III	Homo Arq	1.2	23.4	0.07	0.9	0.5	30.6	92.3
This work	Cova del Gegant, IIIa	Gegant	0.03	1.2	1.3	1.3	7.8	0.03	63
M. Pelletier et al., Identifying fossil rabbit warrens: insights from a taphonomical analysis of a modern warren. J. Archaeol. Sci. Reports. 10, 331–344 (2016)	Warren	Warren	0	0	0	0	57.3	0	33.5
D. Cochard, thesis, Université de Bordeaux I (2004).	Vulpes, Rochers	Fox	0	0	10	21.2	30.8	7.8	45.9
L. Lloveras, M. Moreno-García, J. Nadal, Taphonomic analysis of leporid remains obtained from modern Iberian lynx (Lynx pardinus) scats. J. Archaeol. Sci. 35, 1–13 (2008).	Lynx, Scat	Lynx Scat	0	0	97.2	0.3	2.6	0	21.4
L. Lloveras, M. Moreno-García, J. Nadal, The eagle owl (Bubo bubo) as a leporid remains accumulator: taphonomic analysis of modern rabbit remains recovered from nests of this predator. Int. J. Osteoarchaeol. 19, 573–592 (2009).	Bubo, nest 1	Owl	0	0	68.8	1.9	17.1	0	50
L. Lloveras, M. Moreno-García, J. Nadal, The eagle owl (Bubo bubo) as a leporid remains accumulator: taphonomic analysis of modern rabbit remains recovered from nests of this predator. Int. J. Osteoarchaeol. 19, 573–592 (2009).	Bubo, nest 2	Owl	0	0	65.6	1.3	10.8	0	50
L. Lloveras, M. Moreno-García, J. Nadal, Assessing the variability in taphonomic studies of modern leporid remains from Eagle Owl (Bubo bubo) nest assemblages: the importance of age of prey. J. Archaeol. Sci. 39, 3754–3764 (2012).	Bubo, nest 1P	Owl	0	0	76.4	1.7	7.1	0	4.8
L. Lloveras, R. Thomas, R. Lourenço, J. Caro, A. Dias, Understanding the taphonomic signature of Bonelli’s Eagle (Aquila fasciata). J. Archaeol. Sci. 49, 455–471 (2014).	B. Eagle	Eagle	0	0	31.2	2.3	51.7	0	41.4
L. Lloveras, A. Cosso, J. Solé, B. Claramunt-López, J. Nadal, Taphonomic signature of golden eagles (Aquila chrysaetos) on bone prey remains. Hist. Biol., 1–20 (2017).	G. Eagle	Eagle	0	0	32	1.2	26.3	0	83.5

## Sheet: ST8
Reference	Assemblage	Cutmarks (MC)	Burned (Bu)	Digested (Di)	Tooth/Beak marks (T/B)	Tubes (T)
E. Jones, thesis, University of Washington (2004).	Pont d'Ambon, 4	12.5	13.7	0.4	0.2	26.2
E. Jones, thesis, University of Washington (2004).	Moulin du Roc, Bigarée	11.7	13.9	0	0	20.6
B. S. Hockett, N. F. Bicho, The rabbits of Picareiro Cave: small mammal hunting during the Late Upper Palaeolithic in the Portuguese Estremadura. J. Archaeol. Sci. 27, 715–723 (2000). N. Bicho, J. Haws, B. Hockett, Two sides of the same coin—rocks, bones and site function of Picareiro Cave, central Portugal. J. Anthropol. Archaeol. 25, 485–499 (2006).	Picareiro, F+G/H	0	3.2	0	0	40.2
A. Rufà, R. Blasco, J. Rosell, M. Vaquero, What is going on at the Molí del Salt site? A zooarchaeological approach to the last hunter-gatherers from South Catalonia. Hist. Biol., 1–21 (2017).	Moli del Salt, Sup	1.1	20.1	0.2	1.5	8.3
A. Rufà, R. Blasco, J. Rosell, M. Vaquero, What is going on at the Molí del Salt site? A zooarchaeological approach to the last hunter-gatherers from South Catalonia. Hist. Biol., 1–21 (2017).	Moli del Salt, Asup	1.2	23.5	0.03	0.9	1
A. Rufà, R. Blasco, J. Rosell, M. Vaquero, What is going on at the Molí del Salt site? A zooarchaeological approach to the last hunter-gatherers from South Catalonia. Hist. Biol., 1–21 (2017).	Moli del Salt, A	1.5	30.5	0.03	1.4	3.9
A. Rufà, R. Blasco, J. Rosell, M. Vaquero, What is going on at the Molí del Salt site? A zooarchaeological approach to the last hunter-gatherers from South Catalonia. Hist. Biol., 1–21 (2017).	Moli del Salt, B1	2.6	28	0.4	1.9	7.4
A. Rufà, R. Blasco, J. Rosell, M. Vaquero, What is going on at the Molí del Salt site? A zooarchaeological approach to the last hunter-gatherers from South Catalonia. Hist. Biol., 1–21 (2017).	Moli del Salt, B1.1	1.6	20.5	0	0	4.7
A. Rufà, R. Blasco, J. Rosell, M. Vaquero, What is going on at the Molí del Salt site? A zooarchaeological approach to the last hunter-gatherers from South Catalonia. Hist. Biol., 1–21 (2017).	Moli del Salt, B2	2.8	9.7	0	2.3	12.5
N. Y. Rosado-Méndez, thesis, Universitat de Barcelona (2017).	Balma del Gai, III	1.2	23.4	0.07	0.9	30.6
This work	Cova del Gegant, IIIa	0.03	1.2	1.3	1.3	0.03
M. Pelletier et al., Identifying fossil rabbit warrens: insights from a taphonomical analysis of a modern warren. J. Archaeol. Sci. Reports. 10, 331–344 (2016)	Warren	0	0	0	0	0
D. Cochard, thesis, Université de Bordeaux I (2004).	Vulpes, Rochers	0	0	10	21.2	7.8
L. Lloveras, M. Moreno-García, J. Nadal, Taphonomic analysis of leporid remains obtained from modern Iberian lynx (Lynx pardinus) scats. J. Archaeol. Sci. 35, 1–13 (2008).	Lynx, Scat	0	0	97.2	0.3	0
L. Lloveras, M. Moreno-García, J. Nadal, The eagle owl (Bubo bubo) as a leporid remains accumulator: taphonomic analysis of modern rabbit remains recovered from nests of this predator. Int. J. Osteoarchaeol. 19, 573–592 (2009).	Bubo, nest 1	0	0	68.8	1.9	0
L. Lloveras, M. Moreno-García, J. Nadal, The eagle owl (Bubo bubo) as a leporid remains accumulator: taphonomic analysis of modern rabbit remains recovered from nests of this predator. Int. J. Osteoarchaeol. 19, 573–592 (2009).	Bubo, nest 2	0	0	65.6	1.3	0
L. Lloveras, M. Moreno-García, J. Nadal, Assessing the variability in taphonomic studies of modern leporid remains from Eagle Owl (Bubo bubo) nest assemblages: the importance of age of prey. J. Archaeol. Sci. 39, 3754–3764 (2012).	Bubo, nest 1P	0	0	76.4	1.7	0
L. Lloveras, R. Thomas, R. Lourenço, J. Caro, A. Dias, Understanding the taphonomic signature of Bonelli’s Eagle (Aquila fasciata). J. Archaeol. Sci. 49, 455–471 (2014).	B. Eagle; NEST	0	0	31.2	2.3	0
L. Lloveras, A. Cosso, J. Solé, B. Claramunt-López, J. Nadal, Taphonomic signature of golden eagles (Aquila chrysaetos) on bone prey remains. Hist. Biol., 1–20 (2017).	G. Eagle; Nest	0	0	32	1.2	0
L. Lloveras, M. Moreno-García, J. Nadal, Feeding the foxes: an experimental study to assess their taphonomic signature on leporid remains. Int. J. Osteoarchaeol. 22, 577–590 (2012).	Vulpes, Noning 1a	0	0	0	9.5	0
L. Lloveras, M. Moreno-García, J. Nadal, Feeding the foxes: an experimental study to assess their taphonomic signature on leporid remains. Int. J. Osteoarchaeol. 22, 577–590 (2012).	Vulpes, Scat 1b	0	0	100	1.7	0
L. Lloveras, M. Moreno-García, J. Nadal, Feeding the foxes: an experimental study to assess their taphonomic signature on leporid remains. Int. J. Osteoarchaeol. 22, 577–590 (2012).	Vulpes, Scat 2	0	0	99.3	5.3	0
D. Cochard, thesis, Université de Bordeaux I (2004).	Bubo, Pellet_Carry-le-Rouet	0	0	81.5	3.8	3.3
K. El Guennouni, thesis, Muséum National d’Histoire Naturelle de Paris (2001).	Bubo, Nest Hautes-Alpes	0	0	3.7	10.4	2.8
A. Rodríguez-Hidalgo et al., Feeding behaviour and taphonomic characterization of non-ingested rabbit remains produced by the iberian lynx (Lynx pardinus). J. Archaeol. Sci. 40, 3031–3045 (2013).	Lynx, Noning Aceb	0	0	0	1.5	0.5
A. Rodríguez-Hidalgo, P. Saladié, J. Marín, A. Canals, Expansion of the referential framework for the rabbit fossil accumulations generated by Iberian lynx. Palaeogeogr. Palaeoclimatol. Palaeoecol. 418, 1–11 (2015).	Lynx, Nonig Frar	0	0	0	1.8	0
No published	Vulpes, Den PnyRo	0	0	15.7	2.7	0.4

## Sheet: ST9
Element	Large mammal	Leporid	Leporid/Small mammal	Small mammal	Undetermined
Tooth		10		2
Cranium		1
Mandible		2
vertebra				1
Coxae		1
Femur		1
Humerus		1
Radius		1
Ulna		4
Phalanx		1
Shaft fragment	5	23	9	4	3
Spongy bone		1
Charcoal					1
Total	5	46	9	7	4
